# Supplementary material for: Outcome Measures for Evaluating the Effect of a Multidisciplinary Intervention on Axial Symptoms of Parkinson's Disease
Source: Front Neurol. 2020 May 12;11:328. doi: 10.3389/fneur.2020.00328 (PMC7235279; doi:10.3389/fneur.2020.00328)
Supplement: Supplementary Table 1 — Individual patient data. [file Table_1.xlsx]

## Sheet: Sheet1
Gender	Age	Disease Duration	MDS-UPDRS - Part I			MDS-UPDRS - Part II			MDS-UPDRS - Part III			MDS-UPDRS - Part IV			MDS-UPDRS - Total			MDS-UPDRS - Axial signs (3.1, 3.10-3.12)			HY			TUG Normal			TUG Cognitive			10mW					10mW			Mini-best			N-FOG			VHI			FDA
			Assessment	Reassessment	Change	Assessment	Reassessment	Change	Assessment	Reassessment	Change	Assessment	Reassessment	Change	Assessment	Reassessment	Change	Assessment	Reassessment	Change	Assessment	Reassessment	Change	Assessment	Reassessment	Change	Assessment	Reassessment	Change	Time	VELOCITY	Time	VELOCITY	CHANGE	Steps	Steps	Change	Assessment	Reassessment	Change	Assessment	Reassessment	Change	Assessment	Reassessment	Change	Assessment	Reassessment	Change
M	85	6	17	15	-2	29	25	-4	55	49	-6	0	0	0	101	89	-12	15	24	9	3	4	1	155	73.57	-81.43	274.4	101.18	-173.22	30.13	0.331895	17.77	0.562746	0.230851	33	32	-1	7	5	-2	Missing	Missing	Missing	Missing	Missing	Missing	75	81	6
M	69	13	22	19	-3	13	13	0	30	23	-7	7	3	-4	72	58	-14	7	2	-5	2	2	0	12.2	12.73	0.53	9.13	15.6	6.47	8.03	1.24533	9.67	1.03413	-0.211204	13	17	4	21	23	2	Missing	Missing	Missing	NA	NA	Missing	92.5	96	3.5
M	68	3	11	9	-2	11	11	0	27	20	-7	0	0	0	49	40	-9	2	2	0	2	2	0	8.84	7.71	-1.13	8.92	6.76	-2.16	9.16	1.0917	7.1	1.40845	0.316748	14	13	-1	23	26	3	Missing	Missing	Missing	NA	NA	Missing	NA	NA	Missing
M	79	2	11	5	-6	9	5	-4	57	39	-18	0	0	0	77	49	-28	7	10	3	3	3	0	11.09	7.96	-3.13	18	11.48	-6.52	7.95	1.25786	7.09	1.41044	0.152576	16	15	-1	12	14	2	Missing	Missing	Missing	Missing	Missing	Missing	Missing	Missing	Missing
M	72	12	17	2	-15	17	11	-6	62	48	-14	0	0	0	92	61	-31	7	7	0	2	2	0	9.36	11.29	1.93	13.82	22.52	8.7	7.13	1.40252	7.24	1.38122	-0.0213091	14	15	1	18	20	2	Missing	Missing	Missing	17	53	36	65.5	86	20.5
M	78	2	13	17	4	18	16	-2	30	30	0	0	0	0	61	63	2	9	14	5	4	4	0	15.05	12.69	-2.36	17.41	13.22	-4.19	12.54	0.797448	8.4	1.19048	0.393028	22	17	-5	14	15	1	Missing	Missing	Missing	6	8	2	74	76.5	2.5
M	67	10	24	15	-9	19	18	-1	39	39	0	0	7	7	82	79	-3	7	9	2	2	2	0	7.1	11.12	4.02	12.64	14.02	1.38	10.04	0.996016	7.75	1.29032	0.294307	18	15	-3	22	22	0	Missing	Missing	Missing	NA	NA	Missing	NA	NA	NA
F	82	12	13	12	-1	31	28	-3	40	32	-8	0	0	0	84	72	-12	16	22	6	4	4	0	38.13	32.31	-5.82	Missing	Missing	Missing	18.99	0.526593	17.7	0.564972	0.0383788	34	32	-2	6	8	2	Missing	Missing	Missing	82	67	-15	77	75.5	-1.5
M	73	4	20	12	-8	18	16	-2	58	42	-16	0	0	0	96	70	-26	9	8	-1	3	3	0	10.8	12.6	1.8	11.2	11.3	0.1	11.5	0.869565	12.1	0.826446	-0.0431189	18	18	0	23	18	-5	8	8	0	23	76	53	82.5	89.5	7
M	81	4	13	10	-3	21	10	-11	48	44	-4	3	0	-3	84	64	-20	13	12	-1	4	3	-1	34.1	16.7	-17.4	46.5	8.1	-38.4	29.6	0.337838	14.1	0.70922	0.371382	36	24	-12	8	15	7	12	0	-12	6	7	1	90	82.5	-7.5
F	68	15	10	4	-6	8	2	-6	25	13	-12	5	3	-2	48	22	-26	7	6	-1	2	2	0	8.2	8.3	0.1	11.1	10.9	-0.2	11.5	0.869565	9.4	1.06383	0.194265	25	18	-7	23	26	3	4	4	0	24	9	-15	95.5	100.5	5
F	76	3	8	9	1	18	14	-4	46	47	1	0	0	0	72	70	-2	7	9	2	3	3	0	20	11	-9	30.5	13.2	-17.3	16.4	0.609756	9.6	1.04167	0.431911	31	21	-10	13	16	3	0	0	0	31	35	4	81	92.5	11.5
F	59	12	19	12	-7	10	14	4	20	36	16	0	0	0	49	62	13	5	2	-3	2	2	0	8.8	7.7	-1.1	10	8.9	-1.1	9.9	1.0101	7.3	1.36986	0.359762	18	15	-3	28	28	0	0	0	0	42	30	-12	86.5	87.5	1
M	77	13	15	20	5	33	32	-1	59	66	7	5	5	0	112	123	11	16	21	5	4	4	0	41.4	19.2	-22.2	Missing	Missing	Missing	15.3	0.653595	10.8	0.925926	0.272331	27	19	-8	4	10	6	24	24	0	NA	NA	Missing	63	82	19
M	81	3	1	2	1	10	2	-8	27	20	-7	0	0	0	38	24	-14	3	3	0	2	2	0	9.7	12.8	3.1	12	16.1	4.1	8.6	1.16279	8.3	1.20482	0.0420286	17	16	-1	22	24	2	0	0	0	Missing	Missing	Missing	Missing	Missing	Missing
M	73	3	14	15	1	36	37	1	75	59	-16	1	2	1	126	113	-13	15	20	5	3	4	1	21.1	17.3	-3.8	23.5	20.4	-3.1	13.7	0.729927	9.7	1.03093	0.301001	25	20	-5	10	10	0	23	23	0	58	53	-5	60	60	0
F	84	5	22	5	-17	22	14	-8	33	22	-11	0	0	0	77	41	-36	7	7	0	3	3	0	15.6	18.9	3.3	19	24	5	13.7	0.729927	13.7	0.729927	0	22	23	1	20	16	-4	0	0	0	Missing	Missing	Missing	Missing	Missing	Missing
F	65	17	19	8	-11	36	19	-17	57	32	-25	11	6	-5	123	65	-58	18	7	-11	4	4	0	41.4	12.7	-28.7	41	15.7	-25.3	31	0.322581	9.3	1.07527	0.752688	34	17	-17	0	20	20	23	0	-23	37	64	27	78.5	89.5	11
F	66	3	6	3	-3	19	16	-3	45	62	17	14	9	-5	84	90	6	8	14	6	3	4	1	12.7	16.4	3.7	15.6	17.9	2.3	10.5	0.952381	13.8	0.724638	-0.227743	22	25	3	17	11	-6	16	0	-16	4	10	6	81	79	-2
M	68	10	14	6	-8	35	8	-27	45	40	-5	3	2	-1	97	56	-41	14	5	-9	3	3	0	17.5	12.1	-5.4	23.6	18.3	-5.3	15	0.666667	11.6	0.862069	0.195402	19	18	-1	0	20	20	0	0	0	41	63	22	79.5	76	-3.5
M	75	8	13	13	0	26	22	-4	54	38	-16	0	3	3	93	76	-17	5	3	-2	2	2	0	13.2	12.9	-0.3	13.9	20.7	6.8	8.5	1.17647	11	0.909091	-0.26738	17	21	4	23	19	-4	12	0	-12	108	44	-64	47	59.5	12.5
M	73	3	18	7	-11	24	4	-20	57	33	-24	2	4	2	101	48	-53	9	4	-5	3	3	0	15.2	9.7	-5.5	23.3	11.1	-12.2	19.3	0.518135	8.4	1.19048	0.672341	26	15	-11	18	23	5	7	2	-5	14	4	-10	70	93.5	23.5
[truncated: 3 more columns]
